# Supplementary material for: Efficacy and Safety of Pericapsular Nerve Group Block (PENG) in Hip Surgery Under General Anaesthesia: A Systematic Literature Review and Meta-Analysis
Source: J Clin Med. 2025 Jan 13;14(2):468. doi: 10.3390/jcm14020468 (PMC11765790; doi:10.3390/jcm14020468)
Supplement: Supplementary file 1 [file jcm-14-00468-s001.zip]

Archive with 1 entries (1 files):
- jcm-3374200-supplementary.pdf
